# Supplementary material for: Benchmarking antigen-aware inverse folding methods for antibody design
Source: Bioinform Adv. 2026 Mar 20;6(1):vbag081. doi: 10.1093/bioadv/vbag081 (PMC13140557; doi:10.1093/bioadv/vbag081)
Supplement: vbag081_Supplementary_Data [file vbag081_supplementary_data.zip]

Archive with 1 entries (1 files):
- Supplementary information inverse folding benchmarking.docx
